# Supplementary material for: Profiling development of abdominal organs in the pig
Source: Sci Rep. 2022 Sep 28;12:16245. doi: 10.1038/s41598-022-19960-5 (PMC9519580; doi:10.1038/s41598-022-19960-5)
Supplement: Supplementary file 1 — Supplementary Information 1. [file 41598_2022_19960_MOESM1_ESM.xlsx]

## Sheet: SupplementalTable1
Figure	Gestation Age	FOV	Matrix	Resolution	Echo time (TE)	Effective echo time (Eff TE)	RARE factor	Repetition time (TR)	Number of averages (NA)	Total time
Figure 3A	D35	43.00mm x 15.309mm x 12.500mm	1024 x 330 x 256	0.042mm/pixel x 0.046mm/pixel x 0.049mm/pixel	12.347ms	24.69ms	8	900ms	12	21h49m40s800ms
Figure 4D	D35	43.00mm x 23.937mm x18.00mm	1025 x 330 x 256	0.042mm/pixel x 0.046mm/pixel x 0.070mm/pixel	12.347ms	24.69ms	8	800ms	10	25h40m48s
Figure 4E	D42	50.00mm x 25.00mm x 16.5mm	1026 x 330 x 256	0.062mm/pixel x 0.062mm/pixel x 0.064mm/pixel	16.494ms	32.99ms	8	900ms	12	26h19m19s200ms
Figure 5F	D42	38.00mm x 25.979mm x 15.00mm	1027 x 330 x 256	0.042mm/pixel x 0.046mm/pixel x 0.059mm/pixel	12.000ms	24.00ms	8	800ms	12	21h5m55s200ms
Figure 5G	D42	38.00mm x 25.979mm x 15.00mm	1028 x 330 x 256	0.042mm/pixel x 0.046mm/pixel x 0.059mm/pixel	12.000ms	24.00ms	8	800ms	12	21h5m55s200ms
Figure 6H	D35	43.00mm x 15.309mm x 12.500mm	1024 x 330 x 256	0.042mm/pixel x 0.046mm/pixel x 0.049mm/pixel	12.347ms	24.69ms	8	900ms	12	21h49m40s800ms
Figure 6I	D42	50.00mm x 25.00mm x 16.5mm	800 x 400 x 256	0.062mm/pixel x 0.062mm/pixel x 0.064mm/pixel	16.494ms	32.99ms	8	900ms	12	26h19m19s200ms
Figure 6J	D64	95.00mm x 60.00mm x 50.00mm	1035 x 652 x 256	0.092mm/pixel x 0.092mm/pixel x 0.196mm/pixel	19.720ms	34.44ms	6	950ms	10	37h23m16s
Figure 7C	NEWBORN	105.00mm x 70.00mm x 63.00mm	1050 x 700 x 256	0.100mm/pixel x 0.100mm/pixel x 0.264mm/pixel	12.534ms	25.07ms	8	800ms	10	22h10m8s
Figure 7E	TERM	55.00mm x 45.00mm x 25.00mm	560 x 458 x 256	0.098mm/pixel x 0.098mm/pixel x 0.098mm/pixe	13.038ms	26.08ms	8	900ms	20	37h43m12s
Figure 7H	NEWBORN	105.00mm x 70.00mm x 63.00mm	1050 x 700 x 256	0.100mm/pixel x 0.100mm/pixel x 0.264mm/pixel	12.534ms	25.07ms	8	800ms	10	22h10m8s
